# Supplementary material for: Epigenetic Profiling in the Saliva of Obese Pregnant Women
Source: Nutrients. 2022 May 19;14(10):2122. doi: 10.3390/nu14102122 (PMC9146705; doi:10.3390/nu14102122)
Supplement: Supplementary file 1 [file nutrients-14-02122-s001.zip]

Archive with 1 entries (1 files):
- nutrients-1720856-supplementary.pdf
